# Supplementary material for: High-Pressure Synthesis of Cubic ZnO and Its Solid Solutions with MgO Doped with Li, Na, and K
Source: Materials (Basel). 2023 Jul 29;16(15):5341. doi: 10.3390/ma16155341 (PMC10420218; doi:10.3390/ma16155341)
Supplement: Supplementary file 1 [file materials-16-05341-s001.zip]

Archive with 1 entries (1 files):
- materials-2508157-supplementary.pdf
